# Supplementary material for: Genomic Predictions With Nonadditive Effects Improved Estimates of Additive Effects and Predictions of Total Genetic Values in Pinus sylvestris
Source: Front Plant Sci. 2021 Jul 7;12:666820. doi: 10.3389/fpls.2021.666820 (PMC8294091; doi:10.3389/fpls.2021.666820)
Supplement: Supplementary file 2 [file Table_1.XLSX]

## Sheet: Sheet1
ID	Par1	Par2	DBH1	DBH2	Ht1	Ht2	Planta	plot	block	Family	DEN	MFA	MOEs	MOEd
1	S17	S10	158	179	198	120	1	3	1	48	424.652	16.2762	9.80291	8.27775
2	S30	S1	88	96	82	83	3	1	1	95	469.396	15.3804	11.8721	8.89526
3	S11	S5	152.5	166	197	116	9	1	1	69	468.713	19.5915	9.80305	7.05855
4	S22	S12	208.5	230	233	122	7	2	1	128	435.939	16.0317	10.2503	7.55906
5	GN56	S8	185.5	204	286	123	8	2	1	166	423.63	15.8435	9.43748	5.8132
7	GN7	S26	134	138	185	107	2	3	1	26	475.398	16.6967	10.9518	8.03403
8	GN18	S28	160.5	185	204	112	4	3	1	172	434.779	19.3684	9.01914	4.97623
9	S17	S29	123	138	188	115	9	3	1	51	445.336	13.3746	11.743	8.04388
10	NA	NA	121.5	133	190	94	1	4	1	187	465.995	15.5879	10.6116	7.57449
11	GN18	S28	176	196	266	108	7	4	1	172	375.899	17.389	8.61639	5.36466
12	S7	S16	154	176	180	109	1	1	2	8	446.967	17.4043	9.90628	5.62313
13	GN18	S7	163	185	260	119	2	1	2	176	467.568	21.273	9.48284	6.011
14	S3	X4400	148	159	209	105	9	1	2	115	471.468	12.5126	12.3954	9.5051
15	GN8	S5	135.5	155	178	117	4	2	2	85	420.004	23.6639	7.35492	5.81171
16	S7	S25	190	211	308	128	7	2	2	7	544.151	15.5712	12.5342	10.3478
17	S21	S28	119.5	135	136	90	10	2	2	148	474.493	24.1247	8.82447	6.81861
18	S20	S10	186	210	185	120	1	3	2	40	387.472	20.0978	7.59231	4.55477
19	S3	S27	99	105	167	105	3	3	2	114	499.857	14.2838	12.7221	9.78951
20	S24	S1	171.5	175	219	88	4	3	2	119	431.499	16.6505	9.47298	6.94135
21	GN7	S26	91	91	188	97	7	3	2	26	524.645	10.2523	15.9572	9.44262
22	S3	S1	145	166	174	108	8	3	2	111	472.424	14.4826	12.1655	9.40225
23	S24	X4400	185.5	205	292	139	4	4	2	123	431.141	19.7524	8.62689	5.10554
24	S4	S28		130	193	111	6	4	2	140	452.223	7.77303	14.661	8.25584
25	S12	GN8	177.5	195	280	110	8	4	2	88	423.442	10.5958	11.6814	6.81911
26	NA	NA	162	172	250	107	1	1	3	185	456.596	20.5034	8.73452	5.60583
27	GN56	GN7	139	156	126	97	3	3	3	171	450.405	15.6072	10.8635	8.03537
28	S22	S28	199	206	234	113	5	3	3	132	437.16	24.8674	7.74831	5.1448
29	GN57	S16	151	172	167	104	8	3	3	12	440.38	15.7662	10.1603	6.64784
30	GN27	S5	198.5	219	251	124	9	3	3	61	400.499	26.1926	6.53451	4.26457
31	GN18	S28	205.5	227	265	120	2	4	3	172	400.867	23.1198	7.00575	5.3985
32	S21	S27	171	199	227	132	1	1	4	146	440.766	21.1918	8.52137	6.19159
33	S4	S7	219.5	235	296	128	8	1	4	144	481.224	19.3249	9.98752	7.67082
34	S20	S10	136.5	141	169	102	9	1	4	40	404.31	19.3786	9.02457	5.13481
35	S30	S1	199.5	213	196	109	10	1	4	95	408.377	17.256	9.35665	4.68032
36	GN8	S36	187.5	203	227	120	1	2	4	89	428.993	20.0082	8.51637	6.18045
37	S31	S10	141	148	127	101	4	2	4	19	364.839	20.7572	7.19706	5.21533
38	S35	S12	184	211	279	128	6	2	4	104	393.991	22.9281	7.62262	4.38017
39	S3	S27	133.5	151	140	120	7	2	4	114	451.62	17.7337	9.36898	7.40478
40	GN57	S10	179	215	218	117	9	2	4	14	406.225	17.9151	8.73911	6.69654
41	S4	S14	205	232	214	116	3	3	4	143	402.739	25.7711	6.7417	5.37449
42	S4	S7	191	212	218	113	7	3	4	144	420.07	15.5738	9.92811	6.90715
43	GN27	S5	169	191	203	124	4	4	4	61	389.968	18.0992	8.2091	5.33964
44	S3	S12	138	152	176	118	6	4	4	112	423.37	18.5604	9.82709	5.36694
45	S11	S29	157.5	180	159	109	10	1	5	67	436.636	13.7003	11.4925	6.52845
46	S14	S21	172	188	208	114	5	2	5	151	417.262	20.7856	7.97117	5.76278
47	S9	S12	148.5	159	241	120	6	2	5	80	434.229	14.3958	10.696	7.18809
48	S11	S19	171	200	204	124	8	2	5	70	430.199	18.9766	9.09253	6.12346
49	S24	GN13	177	204	227	119	2	3	5	125	421.794	19.5715	8.687	5.02975
50	S24	S8	123.5	146	162	108	3	3	5	126	433.497	14.367	10.6722	7.26837
51	GN7	S13	140.5	153	182	106	5	3	5	24	426.337	15.3101	11.3379	7.11822
52	S4	X4400	219	237	342	122	7	3	5	139	449.774	22.6611	8.34875	5.07254
53	S11	S12	161	174	152	101	8	3	5	72	398.62	16.9962	8.66634	5.70472
54	S20	S13	183.5	199	255	107	4	4	5	39	401.915	19.7904	8.05888	6.23977
55	S33	S15	189.5	208	248	120	6	4	5	181	431.795	26.7994	6.94223	5.72932
56	NA	NA	169	191	238	108	3	1	6	186	404.875	19.9791	8.11229	6.12888
57	S6	S32	167	176	239	118	4	1	6	34	451.898	14.69	11.6841	8.53477
58	S35	S23	140	160	166	104	1	2	6	100	444.062	15.9942	10.4248	6.74259
59	S2	S28	131.5	139	138	93	7	3	6	156	402.014	22.8453	7.62103	6.00004
60	S4	GN13	210	233	238	112	8	3	6	141	443.797	19.8942	8.87467	4.50588
61	S22	X4400	168.5	179	235	112	10	3	6	131	471.763	14.0419	11.8571	7.55968
62	GN56	GN57	136	148	195	99	3	4	6	169	412.208	15.2583	10.0584	7.40198
63	S4	X4400	169	192	255	115	5	4	6	139	597.292	22.2415	10.0062	9.02917
64	S22	S36	167.5	174	246	110	6	4	6	129	493.344	13.93	12.2043	9.17925
65	S3	S36	185	204	245	129	1	1	7	113	454.253	19.9348	9.41677	8.19105
66	S20	S13	144	168	165	113	1	2	7	39	482.437	17.5029	10.489	6.64765
67	GN56	GN7	162	177	235	109	6	4	7	171	496.696	19.2629	9.93196	6.05334
68	GN27	S29	194.5	223	218	127	8	4	7	59	439.371	23.3553	7.07888	6.11732
69	S35	S19	148	171	179	104	9	4	7	102	456.92	13.0331	11.8858	7.2217
70	S11	S26	185.5	209	256	118	3	1	14	65	470.999	18.7409	10.654	7.22641
71	S17	S19	156.5	193	247	113	5	1	14	54	467.96	17.8158	10.3461	6.96374
72	GN27	S29	170	203	281	113	7	1	14	59	432.774	11.5564	12.2493	7.90767
73	S14	S21	161	179	258	115	8	1	14	151	492.406	16.7668	10.9052	8.85508
74	GN56	S7	141	158	238	97	10	1	14	168	491.218	11.3275	13.5387	8.2633
75	S20	S29	164	190	169	111	1	2	14	43	416.341	18.3619	8.88684	5.77303
76	S24	X4400	171.5	196	261	134	3	2	14	123	441.773	18.1504	9.43084	6.68076
77	S34	S18	144.5	161	228	109	10	2	14	182	518.485	16.4292	10.7223	8.53337
78	S22	S36	192.5	212	221	115	2	3	14	129	445.254	19.0115	8.94069	7.06747
79	S22	S14	141	150	291	110	7	3	14	135	439.229	14.3938	11.5289	6.89485
80	S6	S29	103	115	143	99	8	3	14	35	489.595	11.0114	13.727	8.8162
81	S33	S15	165	182	178	120	2	1	15	181	471.361	14.289	11.3276	7.65609
82	S30	S29	141.5	154	257	107	4	1	15	91	469.441	15.9069	10.525	9.46127
83	S2	S28	151.5	152	221	100	6	1	15	156	477.231	17.4236	11.1353	6.14324
84	S2	S28	167.5	176	246	101	10	1	15	156	462.623	19.4576	10.3274	6.6691
85	S30	S27	156.5	169	184	106	4	2	15	98	421.876	20.7244	8.68485	4.43107
86	S24	S19	181.5	214	295	123	8	2	15	118	468.413	18.2791	9.21995	7.7266
87	S6	S25	159.5	180	197	111	1	3	15	29	482.929	13.4326	12.3797	8.85045
88	GN7	S13	144.5	151	224	109	4	3	15	24	469.541	8.99324	14.2844	9.85023
89	S30	S36	158.5	168	227	117	6	3	15	97	465.992	14.0904	11.7918	7.71221
90	GN7	S25	143	155	199	115	8	3	15	22	489.846	23.0019	9.04602	8.49038
91	S6	S25	170.5	190	188	114	10	3	15	29	465.158	14.6692	11.353	8.39832
92	GN18	GN13	161	170	232	108	1	2	16	173	381.835	15.2491	8.76104	5.73731
93	S17	S5	185.5	199	253	114	4	2	16	53	442.348	13.2987	11.5547	7.3209
94	S7	S21	188.5	206	241	119	6	2	16	152	421.125	17.0027	9.12537	6.05765
95	S9	S12	150.5	174	236	116	1	3	16	80	434.084	11.4224	11.4151	6.44234
96	S35	S5	177.5	196	214	114	3	3	16	101	496.628	27.3146	7.79317	5.83403
97	S9	S26	145.5	147	249	100	5	3	16	73	468.707	13.5268	11.1223	7.09263
98	GN27	S10	183	201	243	118	10	3	16	56	452.101	18.1316	8.88098	6.50602
99	GN27	S32	173.5	180	193	120	4	4	16	58	460.061	15.5506	11.3991	7.25927
101	GN27	S1	185	199	199	112	2	1	17	63	403.046	11.1528	10.8537	6.29586
102	S20	S5	189.5	204	298	122	5	1	17	45	500.965	26.8739	7.62504	5.762
103	S9	S36	193.5	216	266	119	6	1	17	81	476.802	14.5567	11.7752	8.24396
104	S30	X4400	137.5	145	191	98	8	1	17	99	424.362	17.027	9.65741	6.6734
105	S22	S1	183	202	254	126	4	2	17	127	465.869	22.8058	8.96021	5.84696
106	S20	S26	149	162	183	114	8	2	17	41	476.629	13.2897	12.8356	7.74227
107	S21	GN13	158	171	170	105	1	3	17	149	430.956	19.0465	8.91	5.23646
108	GN57	S26	154.5	166	190	106	3	3	17	15	442.686	12.5059	12.3807	5.29831
109	S17	S29	184	208	273	122	5	3	17	51	472.887	10.9906	13.649	7.3005
110	S11	S12	170	185	244	110	7	3	17	72	398.633	14.3978	9.77249	5.48558
111	NA	NA		154	217	112	9	3	17	184	433.646	12.6298	11.0913	7.23635
112	GN7	S25	175	199	258	120	4	1	18	22	437.786	18.8931	9.14316	5.49772
113	S31	S26	184.5	212	267	125	5	1	18	20	452.453	15.8931	10.9822	7.57331
114	GN56	S7	179.5	207	245	126	9	1	18	168	430.277	24.6665	7.20037	5.72753
115	S11	S32	150.5	162	220	110	10	1	18	66	455.644	11.931	12.5222	8.9965
116	S30	S29	167	189	201	110	4	2	18	91	463.616	15.6761	11.6707	6.54497
117	S35	S27	169	182	278	128	6	3	18	106	444.093	13.6388	11.1801	7.99446
118	S17	S16	125.5	131	195	105	5	2	19	46	408.854	20.7929	8.8541	6.19844
119	S22	S8	161	169	235	107	3	3	19	134	433.95	16.4351	10.4294	6.20314
120	GN27	S32	176.5	186	281	115	10	3	19	58	400.416	13.9392	10.6532	7.03769
121	S22	GN13	214	239	181	107	8	4	19	133	378.796	17.7497	8.74691	5.49774
122	S9	S19	186.5	218	178	113	2	1	21	78	417.063	12.7108	10.7804	6.68502
123	GN56	GN57	186.5	215	214	111	1	1	27	169	426.194	26.4111	6.11523	4.63316
124	S7	S13	157.5	180	216	119	2	1	27	9	497.278	16.8923	11.1264	10.109
125	GN7	S26	127.5	125	170	91	4	1	27	26	422.157	11.1422	11.5246	6.47992
126	S30	S36	110.5	119	220	115	6	1	27	97	566.074	15.612	14.1857	11.2394
127	S11	S1	183	205	267	111	9	1	27	71	453.88	12.5966	11.9376	9.02796
128	S4	S8	199	218	284	127	3	2	27	142	415.59	13.8827	10.2536	5.63387
129	S35	S36	128.5	148	191	106	5	2	27	105	523.518	11.1266	14.9583	10.2412
130	S3	GN13	152.5	170	278	127	6	2	27	117	452.162	19.8742	9.55587	6.13118
131	S7	S13	168.5	188	229	113	7	2	27	9	459.142	13.0579	12.0173	9.15869
132	GN13	S25	158	164	293	119	8	2	27	1	430.416	13.7261	11.6032	7.30009
133	S31	S25	153.5	165	259	118	10	2	27	16	519.275	10.2264	14.942	10.1877
135	S14	S13	164.5	180	262	123	3	3	27	6	494.763	19.9557	10.1366	7.38985
136	S17	S26	148.5	159	210	101	9	3	27	49	470.256	16.9875	10.8461	8.49891
137	GN57	S25	152	164	192	114	6	4	27	11	471.827	13.1827	12.3481	9.24607
138	GN8	S29	135.5	145	227	108	3	1	28	83	478.811	10.1516	14.272	10.2943
139	S2	S31	116	129	175	109	1	2	28	162	486.599	9.80157	14.7403	10.8582
140	S17	S5	174	198	223	124	2	2	28	53	440.273	18.3343	9.73194	6.61168
141	GN27	S26	142.5	165	250	111	5	2	28	57	475.485	8.49343	14.7222	9.4364
142	S24	S12	128	148	212	112	6	2	28	120	430.329	12.5723	11.3453	6.61429
143	S24	GN13	161	179	205	109	8	2	28	125	392.239	20.2504	7.96229	5.0679
144	GN27	S5	193.5	216	238	121	10	2	28	61	467.506	22.8273	8.7642	5.05089
145	GN8	S23	162.5	178	315	141	4	3	28	84	436.675	17.5618	9.39366	6.53291
146	GN18	GN7	155	175	208	105	8	3	28	179	437.225	14.3222	10.754	6.2951
147	GN18	S7	163	181	245	103	9	3	28	176	409.7	14.1405	10.0947	5.11308
148	S2	GN57	127.5	130	188	99	10	3	28	161	417.486	16.3555	9.98653	5.63142
149	S6	S26	168	172	220	110	8	4	28	33	473.193	14.1103	11.5993	7.38916
150	S2	GN57	174.5	183	217	113	1	3	29	161	415.105	17.9573	9.29618	5.41662
151	GN8	S27	149.5	164	332	130	5	3	29	90	411.748	16.7263	9.12423	6.02627
153	S17	S19	125.5	140	199	106	9	3	29	54	504.068	24.6951	8.22935	5.563
154	S9	S26	135	138	228	98	10	3	29	73	400.249	15.7957	9.57144	5.03266
155	GN57	S13	171	151	242	130	1	4	29	13	457.777	13.386	11.66	6.48176
156	S31	S25	151	167	219	115	4	4	29	16	466.751	16.2304	10.6036	7.00172
157	GN18	GN57	140.5	159	188	115	6	4	29	177	442.733	18.5725	9.53425	6.59514
158	GN57	S26	162.5	166	261	117	8	4	29	15	468.954	13.3239	12.5058	8.59618
159	S3	S1	146.5	160	232	127	1	1	30	111	464.515	12.8716	12.5873	7.67515
160	S35	S1	126.5	141	211	107	6	1	30	103	491.505	12.3972	13.5621	9.05938
161	S6	S32	179	192	227	109	7	1	30	34	443.041	13.6035	11.3226	7.08866
162	S2	S7	160	179	231	117	8	1	30	160	506.555	24.5722	8.69377	6.32881
163	GN56	GN7	130.5	138	191	111	4	2	30	171	517.832	14.2968	13.3907	9.63145
164	S4	S36	185	213	252	114	9	3	30	137	478.166	13.9457	12.1795	8.71864
165	S3	S36	164	185	186	111	2	1	31	113	458.422	13.8365	12.3024	8.27437
166	S3	S27	163.5	174	195	113	6	1	31	114	442.132	18.5459	9.72586	5.87014
167	S35	S5	178.5	189	268	123	5	2	31	101	452.54	17.564	10.2284	4.90533
168	S4	S27	133	141	192	124	8	2	31	138	481.383	14.8183	11.5634	7.21805
169	GN8	S23	185.5	193	288	124	9	2	31	84	447.629	20.7429	9.01618	5.83387
170	S31	S26	171.5	191	284	133	4	3	31	20	395.851	17.0301	8.6044	5.63482
171	S24	X4400	161	176	336	141	5	3	31	123	503.309	15.6194	12.278	8.25687
172	S21	S8	185.5	206	261	121	4	4	31	150	399.401	18.4863	8.63711	5.17287
173	S14	S25	143.5	152	252	113	6	4	31	4	472.506	11.0455	13.5857	8.4904
174	S4	GN13	189	209	257	114	8	4	31	141	427.848	15.635	10.3827	5.31181
175	S24	S1	162.5	172	238	122	10	4	31	119	454.394	19.5776	9.82757	6.93861
176	S6	S10	117	121	107	87	2	2	32	32	459.698	16.6805	10.3023	6.56286
177	S22	S28	152	165	210	109	7	3	32	132	428.568	20.1489	9.33615	4.94068
178	S4	S27	162	183	189	126	10	3	32	138	457.681	13.9471	11.5174	5.49899
179	S22	GN13	165	176	167	111	5	4	32	133	442.774	23.0161	7.85721	6.42067
180	S7	S25	135	137	239	115	9	4	32	7	459.881	16.7974	10.5259	6.1052
181	S24	S27	136.5	162	116	120	9	4	33	122	427.441	16.7705	9.56747	7.46202
182	GN57	S25	114.5	130	141	87	3	1	40	11	484.172	15.489	12.292	8.42572
183	S14	S13	153.5	161	206	98	9	1	40	6	434.992	14.3769	10.6487	5.43022
184	GN27	S29	172.5	186	234	113	10	1	40	59	479.881	11.059	13.8021	9.07879
185	S3	X4400	148.5	167	226	107	2	2	40	115	460.063	15.3599	11.1666	6.4735
186	GN27	S10	162.5	200	200	116	3	2	40	56	419.973	21.1145	8.36777	6.07827
187	S14	S25	126	145	215	104	4	2	40	4	454.833	14.8991	12.1928	7.07086
188	S22	S14	181	204	204	101	5	2	40	135	440.445	15.6864	10.6379	7.22589
189	S20	S26	152	165	226	100	7	2	40	41	462.695	12.3199	11.9869	8.2155
190	GN57	S10	176.5	207	268	120	1	3	40	14	459.829	15.7936	10.8423	6.98945
191	GN57	S16	170.5	183	240	114	6	3	40	12	468.988	14.0084	11.9743	9.70795
192	S24	S28	145	152	295	109	9	3	40	124	438.735	22.5602	8.18056	6.95305
193	S9	S29	107	109	204	92	10	3	40	75	456.173	12.7234	12.4644	8.06944
194	S7	S16	147.5	166	234	111	2	4	40	8	500.156	12.4191	13.5524	10.7078
195	S11	S5	154.5	162	199	89	8	4	40	69	399.216	17.4478	8.91085	5.87335
196	NA	NA	177	197	261	116	9	4	40	186	462.164	13.9529	11.8931	6.88249
197	GN27	S13	182	197	279	119	5	1	41	55	431.09	16.9489	9.87433	6.31068
198	S17	S32	151.5	164	205	109	8	1	41	50	488.81	11.9882	13.5259	8.53043
199	S7	S16	141	158	202	105	10	1	41	8	479.758	11.0934	13.8058	10.5176
200	GN56	GN13	109.5	118	148	86	2	2	41	165	412.635	11.4496	11.7554	6.76909
201	S20	S25	131.5	142	197	106	3	2	41	37	467.928	14.7951	12.1998	8.51662
202	S35	S5	172	185	243	108	4	3	41	101	495.602	21.4469	9.25332	7.06092
203	S7	S21	200	229	276	111	5	3	41	152	405.621	16.5948	9.33638	6.45351
204	S11	S10	165.5	178	270	119	7	3	41	64	424.533	22.5941	7.37097	7.99044
205	S14	S16	139	149	185	88	2	4	41	5	444.325	18.4479	9.54491	8.12518
206	S14	S16	140	151	207	110	8	4	41	5	499.587	19.1953	9.64497	8.34412
207	S24	S12	163.5	174	240	119	9	4	41	120	401.95	16.1508	9.58835	7.8306
211	S7	S10	167.5	174	218	110	8	4	42	10	452.823	15.9843	10.6413	7.63946
212	S31	S10	154.5	171	286	138	1	1	43	19	454.776	10.553	13.1787	9.27621
213	S3	S28	181	199	303	130	2	1	43	116	468.931	15.9538	11.7523	7.0868
214	S11	S29	144.5	154	249	112	3	1	43	67	480.309	11.0688	13.9927	9.49153
215	S17	S29	163.5	177	226	95	7	1	43	51	414.694	15.6536	10.0132	5.61104
217	S9	S1	145	158	216	114	1	2	43	79	477.997	16.2323	11.1729	8.24377
218	S4	S12	164.5	173	268	112	3	2	43	136	458.968	11.1702	12.9063	9.5991
219	NA	NA	177.5	182	197	92	8	2	43	188	392.984	22.7526	6.9135	4.53592
220	GN56	S28	200	221	307	118	9	2	43	164	421.176	19.2851	9.16003	6.1035
221	S27	S14	144	162	246	119	3	3	43	183	480.111	14.3871	12.6213	7.85046
222	S7	S16	136.5	152	201	114	5	3	43	8	513.702	13.3864	13.9826	9.09328
223	S11	S32	157	176	255	117	9	3	43	66	458.296	13.6639	11.8218	9.38158
225	GN13	S25	175	187	247	108	6	1	44	1	456.562	12.2321	11.8892	7.51786
227	GN56	S28	133.5	142	265	103	3	2	44	164	456.062	14.9472	11.7969	6.39723
228	S3	GN13	128.5	127	213	105	6	2	44	117	436.656	11.4936	12.1717	7.48943
229	S22	S12	190	207	248	115	7	2	44	128	403.961	21.9147	7.92471	4.89378
231	S31	S16	122.5	127	185	110	2	3	44	17	501.873	9.53731	14.962	10.1629
236	S31	S26	128.5	144	186	112	3	4	45	20	482.214	14.7559	12.1686	7.71543
237	S4	S36	198.5	220	219	126	4	4	45	137	494.158	16.5055	11.0469	9.20335
238	GN27	S13	129.5	144	152	108	3	1	53	55	468.307	13.3213	11.795	7.01266
239	S14	S21	170	191	173	104	10	1	53	151	451.205	18.4905	9.487	6.11053
240	S2	S27	142	148	185	102	2	2	53	154	463.802	13.1608	12.3132	6.19438
241	S11	S23	227	249	322	124	4	2	53	68	441.605	21.4826	8.39489	4.25591
242	S9	S29	173	185	319	119	5	2	53	75	513.538	10.1648	14.8098	9.07672
243	S2	GN13	115.5	116	181	102	6	2	53	157	438.718	20.3923	9.19785	6.61264
244	GN7	S29	120	130	196	95	9	2	53	28	505.181	13.0609	13.6364	8.73162
245	S14	S21	163.5	174	242	107	1	3	53	151	439.011	30.2466	6.18708	4.52812
246	GN56	GN13	175	181	326	110	5	3	53	165	460.876	11.9468	11.787	5.29372
247	GN8	S19	149.5	167	215	110	7	3	53	86	458.034	14.631	10.4741	6.59617
248	S20	S29	211	244	312	127	10	3	53	43	427.864	21.3634	8.1039	5.08486
249	GN56	S8	164.5	175	227	111	2	1	54	166	482.368	13.222	12.2052	8.32741
250	GN7	S26	124.5	133	221	107	6	2	54	26	492.056	12.0749	12.9152	9.28822
252	NA	NA	128.5	139	156	104	3	3	54	184	468.363	14.607	12.0072	8.85503
253	S6	S26	156.5	167	234	112	6	3	54	33	476.638	13.4869	12.386	7.50763
254	S17	S10	146.5	153	222	120	8	3	54	48	463.308	18.018	10.0143	6.15515
255	S9	S32	138.5	150	155	95	10	3	54	74	445.033	13.9488	11.2934	5.57077
256	S30	S27	133	146	220	107	2	4	54	98	487.053	12.667	13.118	7.82671
257	GN18	GN7	134	149	235	100	4	4	54	179	489.968	11.321	13.3944	7.42378
258	S20	S29	138.5	156	278	113	5	4	54	43	524.327	10.6733	14.4778	8.38923
259	S20	S23	154.5	176	204	122	1	1	55	44	454.998	17.5009	10.0583	5.37356
260	S24	S1	173.5	187	227	107	4	3	55	119	480.511	15.8058	11.4341	8.26931
261	S9	S29	196	222	300	117	6	3	55	75	428.022	17.467	9.25383	5.01847
262	GN56	GN57	169	166	254	98	9	3	55	169	420.759	16.2994	9.59114	4.53819
263	S33	S15	202	218	288	132	4	4	55	181	461.312	15.5572	10.6363	6.70109
264	S22	S36	165	177	231	113	8	4	55	129	486.541	15.8496	11.4273	8.03065
265	S6	S26	133.5	135	159	104	9	4	55	33	457.954	14.7772	11.3918	6.34491
266	GN27	S26	157.5	174	208	118	1	1	56	57	458.662	12.5399	12.0397	7.72082
267	S31	S32	116.5	124	189	98	2	1	56	21	489.074	8.78826	14.7709	8.31694
268	GN8	S5	165	176	222	116	3	1	56	85	434.289	24.0592	7.67185	5.7849
269	GN13	S25	176.5	195	221	123	10	1	56	1	456.355	14.9153	11.1011	7.07873
271	S31	S10	120	132	148	112	3	2	56	19	517.222	9.74169	15.4123	9.60272
272	S35	S23	157	167	227	115	7	2	56	100	507.508	16.6554	12.0262	7.86872
273	GN8	S32	119.5	130	218	109	9	2	56	82	528.035	15.0382	12.8286	8.3843
274	S3	S28	137.5	135	210	117	8	4	56	116	469.803	20.4115	9.84869	6.08442
275	S27	S14	167.5	179	226	117	1	1	57	183	435.826	15.0841	10.9206	7.19587
276	S17	S23	170.5	184	260	113	2	1	57	52	473.343	14.9145	11.7056	6.16589
277	GN8	S19	175	189	215	121	1	2	57	86	449.294	18.3458	9.42616	5.11056
278	NA	NA	151	164	233	103	10	3	57	185	396.701	17.8371	8.41877	4.67665
279	S8	S16	163.5	190	196	122	5	1	58	3	457.614	17.7246	10.1667	5.57373
280	GN27	S32	166	180	265	121	1	4	58	58	450.673	14.2052	11.0946	7.19966
281	S31	S26	155	170	225	115	7	1	59	20	501.59	11.6938	13.8476	7.88159
282	S22	S27	130.5	166	87	94	10	4	61	130	454.881	18.5577	9.54398	6.74275
283	S11	S26	144	160	198	110	3	1	66	65	481.015	14.6857	11.4954	6.96946
284	S30	S27	152	175	144	117	5	1	66	98	498.22	17.5007	10.803	6.99173
285	NA	NA	124.5	131	167	88	7	1	66	184	469.295	14.2504	11.8649	7.06317
286	GN56	X4400	184.5	208	350	129	9	1	66	163	466.588	15.947	10.8029	5.74127
287	S11	S29	147	163	211	84	1	2	66	67	486.164	13.4656	13.0325	6.07061
288	S22	S8	122	136	188	104	7	2	66	134	520.566	11.7856	13.9506	7.21938
289	GN57	S25	172.5	190	245	118	10	2	66	11	537.352	19.3502	11.6036	8.62271
290	S9	S1	150.5	154	241	106	3	3	66	79	443.197	14.9969	10.5391	7.13903
291	S22	GN13	158.5	169	225	103	5	3	66	133	450.167	21.4137	8.75194	6.2681
292	S6	S29	126.5	141	188	102	2	4	66	35	485.818	14.1099	12.1031	7.78529
293	S6	S16	180.5	201	256	120	4	4	66	30	520.057	13.1527	13.216	8.87753
294	S34	S18	152.5	160	241	97	8	4	66	182	464.284	12.9484	11.2236	7.00541
295	S3	GN13	159.5	179	232	120	10	4	66	117	489.128	17.0136	11.6756	7.16928
296	S35	S1	139.5	150	244	96	2	2	67	103	506.101	10.7135	14.4725	10.2809
297	GN57	S16	160.5	171	242	118	3	2	67	12	493.552	14.5371	12.1495	10.7484
298	S22	S28	147.5		248	111	4	2	67	132	446.712	17.162	10.0014	6.7565
299	S11	S32	143	161	204	107	6	2	67	66	517.74	20.6803	10.8526	8.30896
300	S31	S13	164.5	185	303	122	8	2	67	18	514.104	10.8508	14.6045	10.541
301	S7	S13	153	171	246	114	2	3	67	9	527.399	11.1883	14.6641	9.29889
302	S20	S29	153.5	166	143	108	4	3	67	43	541.644	12.8991	13.8914	10.9502
303	S9	S26	171	175	260	107	5	3	67	73	480.606	22.844	9.08812	7.87624
304	S30	S36	162.5	186	210	116	1	4	67	97	481.13	18.434	10.4298	7.554
305	S20	S26	133	151	180	103	3	4	67	41	461.2	23.0009	8.1586	6.4914
306	S31	S13	166	181	263	121	6	4	67	18	463.136	13.5599	11.4389	6.70646
307	GN56	S8	123.5	129	189	98	7	4	67	166	497.873	12.6115	13.2455	8.55557
308	S20	S25	133.5	151	181	104	1	3	68	37	471.712	18.9058	10.6515	7.91967
309	GN27	S5	198.5	222	210	128	3	3	68	61	411.69	23.6921	6.98814	4.37504
310	GN56	S7	160	178	241	117	10	3	68	168	495.369	11.79	13.4448	8.92312
312	S4	S14	206.5	229	289	120	2	4	68	143	448.826	19.458	9.42474	7.2548
313	S35	S5	137.5	154	174	108	3	4	68	101	494.553	13.1674	12.6257	8.28718
314	S6	S29	170	174	208	97	6	4	68	35	458.428	14.6402	11.153	6.41046
315	S3	S12	174	193	322	134	7	4	68	112	460.929	17.519	10.2818	6.75627
316	GN18	S14	172	189	269	109	8	4	68	175	473.375	12.472	12.6489	8.04079
317	GN27	S26	204	219	318	130	10	4	68	57	416.289	12.2119	10.8949	6.7201
318	S20	S32	135.5	147	147	110	4	1	69	42	486.977	24.6136	8.64558	6.03422
319	S2	X4400	160.5	174	192	117	9	1	69	155	526.231	17.0422	10.7367	8.6217
320	S2	S7	161.5	172	263	120	10	1	69	160	451.308	14.2905	11.4712	6.83616
321	S35	S23	165.5	175	173	118	9	2	69	100	450.349	18.7899	9.72732	5.97159
322	S2	X4400	145.5	157	260	106	10	3	69	155	414.646	21.5288	7.73566	5.33781
323	S2	GN57	157.5	171	176	112	1	4	69	161	455.314	15.5642	11.0432	5.76897
324	GN8	S32	139.5	151	154	106	3	1	70	82	467.19	14.2871	11.5511	7.01516
325	S3	GN13	191.5	196	318	121	9	1	70	117	440.743	21.2816	8.21594	5.42038
326	GN7	S25	183	209	280	121	4	2	70	22	457.038	15.6918	10.4631	6.07155
327	S4	S28	173.5	193	209	112	7	2	70	140	507.968	17.0018	11.6225	6.85333
328	S20	S23	203.5	226	284	128	2	3	70	44	437.885	22.9551	7.83109	4.11458
329	S21	S28	210	227	226	116	10	3	70	148	373.257	20.7938	7.44484	3.79902
330	S2	S27	152	173	218	110	4	4	70	154	463.838	20.9078	9.08241	7.33715
331	S33	S15	179	188	219	116	6	4	70	181	438.983	17.7554	9.77763	6.85656
332	S6	S23	180	202	253	112	3	2	71	36	493.414	20.0679	10.019	6.81899
333	S11	S26	179	190	246	117	4	3	71	65	454.287	13.9633	11.2348	8.43098
334	S9	S1	138	154	158	105	5	3	71	79	387.274	11.8709	10.6648	7.05154
335	NA	NA	242	251	310	120	6	3	71	188	407.042	25.4055	6.42393	5.0272
336	S31	S16	192	212	253	121	8	3	71	17	462.345	16.8413	10.3658	4.89873
337	NA	NA	183.5	212	214	118	9	3	72	188	407.215	20.5899	8.27126	5.96894
338	GN18	S8	192.5	217	220	119	3	4	72	174	473.01	23.741	8.73043	5.57739
340	S6	S13	211.5	238	224	103	3	1	74	31	434.371	17.266	9.29205	6.25311
341	GN56	S14	167.5	180	239	103	4	1	74	167	488.559	24.0634	9.49748	5.8203
342	S21	S36	166	185	199	116	2	1	79	145	464.875	20.3237	9.0856	5.36239
343	S4	X4400	149	178	172	120	4	1	79	139	531.549	11.2894	14.6713	7.28981
344	S30	S27	127.5	151	274	126	1	2	79	98	486.773	21.8716	9.2749	6.37548
345	S2	GN57	181	215	280	125	7	2	79	161	445.578	22.14	8.45938	5.27322
346	S21	S27	139	150	189	113	9	2	79	146	442.411	18.6129	9.56078	5.96519
347	S21	GN57	185	196	230	113	5	4	79	153
348	S4	S36	165.5	185	232	107	10	4	79	137	467.783	20.0418	9.64766	7.43558
349	S21	GN13	172	177	224	120	1	2	80	149	392.501	20.195	8.28381	5.25213
350	S9	S19	175	204	221	118	10	2	80	78	420.25	14.0576	10.5338	5.51045
351	GN18	S14	175.5	191	287	123	1	3	80	175	451.096	21.5363	9.21571	6.34638
352	S21	S27	148	182	270	123	8	3	80	146	442.088	13.4247	11.6156	5.79304
353	GN7	S16	156.5	176	196	116	4	4	80	23	462.737	20.0169	9.24196	7.02618
355	S22	S28	130.5	162	239	109	8	4	80	132	416.354	14.0805	11.0641	6.24818
356	S21	S36	123	131	123	100	10	4	80	145	460.917	15.7501	11.0057	7.02767
357	S14	S25		151	282	117	7	1	81	4	479.969	14.7501	12.1419	8.41045
358	S6	S23	145.5	166	300	124	7	2	81	36	479.795	16.0036	11.5894	7.6649
360	S6	S25	170	190	244	113	1	3	81	29	462.343	16.4447	10.8801	6.93026
361	NA	NA	136	149	290	111	3	4	81	186	478.266	11.1074	13.894	8.37422
362	S17	S10	158.5	166	230	118	5	4	81	48	460.954	24.0656	8.51223	5.63443
364	S17	S26	160.5	162	279	122	8	1	82	49	485.522	21.7849	9.26752	6.41824
365	GN27	S29	171.5	200	286	115	1	2	82	59	412.226	16.0549	10.2672	7.02799
366	GN8	S32	135	156	181	117	3	2	82	82	479.842	16.134	11.1058	6.26406
367	S8	S25	150	170	221	123	9	2	82	2	500.717	15.0036	13.2302	9.82248
368	GN13	S25	183	194	228	112	2	3	82	1	424.571	26.7407	7.34238	5.24522
369	S2	S31	176	202	228	118	5	3	82	162	432.203	13.9361	11.1833	6.64916
370	S8	S25	152.5	158	160	101	10	3	82	2	432.647	20.5034	8.77411	5.72648
371	GN18	S31	165.5	183	205	118	4	4	82	178	432.125	17.4707	9.82802	4.65501
372	S35	S36	171	190	227	117	1	1	83	105	445.565	14.6541	10.5667	6.34013
373	S2	S8	245.5	288	210	107	7	4	88	158	397.348	23.2619	6.99845	3.87197
374	S8	S25	122.5	142	188	117	5	1	92	2	503.475	13.3859	13.8829	8.42255
375	S22	S36	187.5	203	174	104	6	1	92	129	450.396	20.8952	9.0669	6.16072
376	S20	S29	136.5	161	157	115	8	1	92	43	453.574	12.2861	12.3333	7.01136
377	GN7	S10	140	149	195	112	1	2	92	25	475.759	20.4479	10.1085	7.03871
378	GN57	S16	143.5	157	185	110	9	2	92	12
379	GN18	GN57	164.5	189	221	123	2	3	92	177	484.524	24.8121	7.13549	5.34104
380	S6	S32	138.5	156	164	123	4	3	92	34	495.314	10.9448	14.1725	8.95781
381	S17	S32	126	135	224	97	10	3	92	50	412.923	14.7784	10.4502	5.57211
382	S9	S12	182	198	252	108	5	4	92	80	389.107	15.0982	9.27368	5.00874
383	S31	S16	164.5	186	205	120	6	4	92	17	469.499	19.3888	9.53684	5.97457
384	S6	S10	177.5	202	129	119	9	4	92	32	422.536	14.9291	10.1535	5.77699
385	NA	NA	150	166	208	107	10	4	92	187	446.11	19.0624	9.75498	6.78061
387	S34	S18	144	154	290	118	5	1	93	182	462.678	15.3674	11.1377	7.43994
390	GN27	S13	146.5	164	185	114	5	2	93	55	416.718	12.5157	11.1395	6.73711
394	GN18	S31	120.5	131	222	100	6	3	93	178	496.544	28.3933	7.6982	7.44438
396	GN27	S23	177	199	241	123	8	3	93	60	372.548	18.7779	8.03337	4.64074
397	S30	S12	148.5	155	226	111	1	4	93	96	408.105	13.6873	10.4324	6.4383
398	S21	X4400	198.5	201	287	106	3	1	94	147	366.098	21.3402	6.90621	4.07026
399	S22	S8	183.5	197	293	106	6	1	94	134	452.837	13.7414	11.7618	7.31104
400	GN7	S10	171	181	224	114	8	1	94	25	456.732	19.563	9.05033	6.52949
401	S7	S10	171.5	179	248	109	10	1	94	10	465.009	14.3753	10.8952	6.57022
402	GN7	S29	144	151	186	105	2	2	94	28	451.001	20.8424	8.33475	6.91115
403	GN18	S28	184.5	193	295	104	6	2	94	172	435.417	17.9349	9.89403	5.46985
404	S4	S28	148	163	272	116	7	2	94	140	448.973	18.2679	9.07618	5.93682
405	GN7	S32	142	147	235	108	8	2	94	27	442.789	10.6094	12.3508	7.9704
406	GN56	X4400	165.5	184	213	115	1	3	94	163	446.868	16.4203	10.2639	6.47891
407	GN13	S25	169.5	174	236	113	4	3	94	1	411.309	20.8628	8.418	7.6507
408	S4	S27	184.5	200	274	117	6	3	94	138	424.823	15.6674	10.1405	7.10491
409	GN27	S5	143.5	165	129	114	4	4	94	61	412.339	19.9534	8.68544	5.79033
410	GN56	S31	174	197	233	116	10	4	94	170	455.79	17.0408	11.1062	6.70519
411	GN56	GN57	182	197	254	115	7	1	95	169	429.55	18.8623	9.58958	5.74833
412	S6	S26	166.5	177	192	110	9	1	95	33	469.358	17.8297	10.3663	7.69573
413	S21	X4400	163	166	245	106	10	1	95	147	399.256	21.1989	7.73441	4.53652
415	S22	X4400	199.5	218	258	131	2	1	96	131	433.345	21.2169	8.67539	4.726
416	S31	S16	119	124	184	103	4	1	96	17	423.641	17.459	9.9977	7.78114
417	S7	S21	161	176	200	125	7	1	96	152	424.676	15.8861	9.70307	7.38967
418	GN18	S14	167	182	247	106	8	1	96	175	428.832	41.7422	2.77185	6.49197
419	GN56	S31	116	130	157	111	1	2	96	170	441.022	20.0768	9.51553	8.33446
420	GN56	GN57	169	176	239	111	4	2	96	169	400.449	17.3422	9.02436	5.98095
422	S31	S16	129	149	262	118	7	2	96	17	506.047	22.8773	9.79715	8.98282
424	S2	X4400	151	153	217	103	8	3	96	155	399.639	23.9275	7.45945	4.83531
425	S35	S1	144.5	154	176	97	8	1	97	103	431.832	16.786	10.182	7.48304
426	S30	S36	160.5	171	209	115	4	3	97	97	451.406	24.2484	8.29363	8.56683
427	S14	S21	160	180	237	112	6	3	97	151	462.488	14.3737	11.5952	6.97655
430	S17	S32	192.5	215	198	108	3	4	99	50	456.047	18.362	9.4821	8.26529
431	GN56	S14	209.5	218	264	99	5	1	100	167	408.892	14.5568	10.3005	5.02205
432	S11	S1	211	224	206	105	6	3	100	71	407.109	15.9984	9.67094	7.06524
433	GN56	X4400	186	217	176	103	4	3	101	163	382.874	13.507	9.93191	5.36924
434	S2	S8	122.5	140	79	99	5	4	101	158	419.976	18.5986	9.25972	4.96708
435	GN57	S26	166	166	268	108	10	2	102	15	435.16	27.2428	7.1062	6.27752
436	S30	S23	166.5	176	215	114	7	4	103	92	426.709	20.8105	8.49771	5.55226
437	GN8	S5	128	154	194	126	9	1	105	85	435.489	17.9707	9.34621	5.86949
438	S2	S27	154	184	242	120	2	2	105	154	491.272	15.3311	10.6601	7.71986
439	GN7	S10	171	188	256	117	2	3	105	25	396.009	14.6313	9.73769	5.7018
440	S7	S21	188.5	210	278	121	9	3	105	152	411.964	23.5905	6.93819	4.7216
443	GN27	S23	130	133	235	113	9	4	105	60	456.211	10.4437	12.4134	8.22871
444	S24	S28	161	169	242	125	1	1	106	124	433.252	21.2416	8.64612	5.6423
445	S4	S27	156.5	159	246	109	3	1	106	138	417.176	17.879	9.30206	5.69954
446	S11	S29	188	208	262	127	6	1	106	67	448.473	16.9227	8.92739	6.26867
447	S17	S23	147	161	259	105	8	1	106	52	466.643	13.813	12.4234	7.01334
448	S3	GN13	208	221	256	118	4	2	106	117	377.434	21.4335	7.32811	5.1517
449	GN18	S8	179	202	269	114	6	2	106	174	420.005	15.9272	9.71291	6.04746
451	S35	S27	120	138	261	124	8	3	106	106	528.123	10.107	15.6868	10.8209
452	S30	S19	171	201	277	128	8	4	106	94	421.67	11.9337	11.6139	5.94204
453	S35	S28	177.5	191	259	115	9	4	106	108	427.522	24.9023	7.18089	4.90148
454	S30	S29	202.5	235	346	130	2	1	107	91	428.115	16.9605	9.98839	5.66456
455	NA	NA	185	213	268	121	3	1	107	187	426.797	20.4768	8.55873	6.73711
456	S21	GN57	181	194	228	115	6	1	107	153	396.809	19.8216	8.02644	5.32663
457	GN18	S6	182.5	188	261	114	7	1	107	180	455.467	23.6225	8.49788	3.83405
458	S11	S23	137	158	207	115	1	2	107	68	409.56	23.7592	7.23438	5.37692
461	GN8	S36	161.5	177	234	118	2	3	107	89	454.501	13.3137	11.7199	8.06459
462	GN27	S19	137.5	150	215	123	3	3	107	62	471.026	14.5843	11.2706	9.01325
463	S12	GN8	99	109	175	111	1	4	107	88	414.798	13.0168	11.1575	5.51256
464	S20	S16	114	121	215	89	2	4	107	38	469.959	15.1462	11.3923	7.78085
465	GN18	GN7	156	167	289	110	3	4	107	179	367.991	21.449	6.31774	4.07287
466	S11	S29	198.5	218	305	125	6	4	107	67	406.431	16.8107	9.11816	5.83475
467	S31	S16	123	138	193	91	8	4	107	17	430.915	12.5207	11.303	6.45487
468	GN8	S23	173	188	328	128	10	4	107	84	412.815	22.4568	7.43814	4.33124
469	S24	S27	173.5	189	268	125	1	3	108	122	438.478	17.237	9.59218	7.60002
470	GN8	S32	182.5	193	268	113	8	4	108	82	420.279	23.1816	7.77059	5.07724
471	S9	S36	163	183	219	114	9	4	108	81	457.121	12.5356	12.4478	7.11989
472	S4	S28	142.5	160	164	104	9	1	109	140	462.562	14.3288	11.4455	7.53313
473	S24	GN13	175.5	204	240	112	1	3	109	125	448.349	12.3723	11.5258	8.01657
474	S4	S8	172.5	205	156	106	4	4	109	142	438.887	18.7567	8.96225	6.75299
475	GN18	S31	179	191	232	100	6	4	109	178	406.561	15.174	10.0088	5.42401
476	S6	S25	176	197	201	105	9	1	110	29	428.193	20.6512	8.66298	5.47064
479	S20	S32	166	190	285	116	7	4	110	42	479.268	15.1864	11.8159	8.85903
480	S30	X4400	174.5	194	243	118	10	4	110	99	439.928	21.3701	8.9185	5.06922
481	S24	S36	196	209	193	127	5	1	111	121	479.175	24.1797	8.12781	5.825
482	S3	X4400	203	210	251	117	6	2	111	115	423.245	14.5972	10.2239	7.08625
483	S21	S36		163	170	105	6	3	111	145	436.905	14.8182	10.8319	5.74966
484	S17	S26	164.5	175	202	112	8	3	111	49	500.883	14.8668	12.2276	7.81681
485	S3	S36	178	195	330	138	5	4	111	113	518.16	13.605	13.2179	9.26263
487	S24	X4400	194	217	268	125	9	1	112	123	415.741	27.4148	6.47778	3.66282
488	S9	S12	215.5	236	231	101	3	2	112	80	408.604	29.4851	5.57468	3.75373
490	S11	S19	239.5	262	274	119	5	1	113	70	431.386	15.759	10.3649	7.90987
491	S20	S32	186	194	207	116	8	1	113	42	461.575	14.4264	11.288	7.27348
492	S14	S25	208	235	271	122	4	2	113	4	474.905	18.4015	10.3004	7.38938
494	S9	S26	138	146	88	80	5	3	114	73	430.761	12.072	11.4647	6.69253
495	S3	S1	208.5	232	248	115	8	3	115	111	453.476	16.7958	10.0009	5.89907
496	GN27	S10	187.5	206	236	111	3	1	118	56	426.133	18.3752	9.42538	5.16554
497	S20	S25	161	182	171	100	6	1	118	37	459.705	16.162	10.6261	7.28905
498	GN18	GN7	132.5	146	190	98	7	1	118	179	443.567	15.2679	10.8608	6.39654
500	S24	S8	165	182	243	117	4	2	118	126	414.649	24.2809	7.33291	4.51991
501	S21	S8	202	212	310	129	5	2	118	150	398.947	19.2264	8.15848	5.59378
502	S35	S27	168	188	221	115	9	3	118	106	463.928	15.5835	10.503	6.92179
503	GN18	S31	159.5	166	238	110	5	4	118	178	415.005	17.6183	9.14996	6.07267
505	S2	X4400	145	157	243	115	2	2	119	155	433.496	18.077	9.93662	6.86293
506	S30	S23	172	176	253	121	3	2	119	92	463.412	15.9485	10.226	7.18288
508	S3	S1	166	176	239	116	9	2	119	111	411.815	14.1172	10.5792	8.25125
509	S17	S16	203	223	227	128	10	2	119	46	411.741	16.217	9.86289	6.46413
510	GN8	S1	147.5	158	290	119	1	3	119	87	470.43	16.2886	10.5426	7.04184
511	S2	S7	182	197	254	113	7	3	119	160	440.689	15.9365	9.8492	6.55857
512	GN18	S14	169	183	223	111	9	3	119	175	428.653	18.865	8.63555	5.40326
513	S22	S28	177.5	179	353	110	1	4	119	132	397.329	23.2847	7.04706	3.43972
514	S30	S5	151	172	164	115	5	4	119	93	459.473	17.7388	10.2026	5.84721
515	S6	S32	135.5	155	183	113	8	4	119	34	475.075	14.6922	11.8658	7.40545
516	S21	S28	184.5	195	240	101	2	1	120	148	442.944	33.1926	5.03701	4.09195
517	GN57	S25	175.5	203	254	119	6	1	120	11	453.942	18.4627	9.63218	6.76082
519	S3	X4400	173	189	253	128	1	3	120	115	446.316	18.442	9.82536	6.50291
520	S20	S26	151	166	162	109	3	3	120	41	518.061	12.5322	12.9345	8.91276
521	S24	S19	162.5	187	167	117	4	3	120	118	438.178	18.6775	9.16696	5.62236
522	S22	S27	155.5	173	204	121	8	3	120	130	409.317	21.6327	7.95896	4.76771
523	NA	NA	127	141	162	110	9	3	120	185	447.785	24.6362	8.21574	5.28044
524	S24	GN13	186.5	198	261	125	9	4	120	125	423.584	13.819	10.4627	6.24599
525	GN27	S26	176.5	198	212	121	2	1	121	57	420.974	22.9343	7.20027	3.93542
526	S30	S5	163	185	248	130	8	1	121	93	474.31	20.1402	10.082	6.22389
529	S3	S28	169	182	217	111	9	2	121	116	441.754	21.1051	8.76663	4.93423
531	S30	S19	137	151	170	107	4	3	121	94	481.224	14.7225	11.755	5.07586
533	S8	S16	146.5	175	176	113	6	4	121	3	420.83	16.5111	10.1067	4.70893
535	S6	S25	160.5	168	220	111	5	1	122	29	440.049	16.8872	11.0479	7.58814
536	GN8	S1	165.5	173	233	124	8	1	122	87	427.333	20.937	8.61683	5.76581
538	S21	X4400	161.5	179	207	118	5	2	122	147	430.488	19.4074	9.65096	3.75536
541	GN56	GN7	174	182	272	111	2	3	122	171	410.351	14.0915	10.2392	6.60869
542	S11	S5	142.5	147	191	111	5	3	122	69	398.022	17.1719	8.43632	4.31955
543	GN56	GN7	193	197	288	119	9	3	122	171	460.974	20.4925	9.31842	5.69368
544	S17	S23	175.5	189	295	121	5	4	122	52	478.016	15.2425	11.548	6.83403
545	S8	S16	163.5	185	235	124	9	4	122	3	429.016	14.3691	10.2808	5.78411
546	S30	X4400	185.5	204	203	111	10	4	122	99	410.372	25.6015	6.80145	4.52949
547	S24	S28	193.5	206	270	125	7	1	123	124	457.835	29.7263	5.65645	4.4866
548	GN18	S8	173.5	186	243	98	1	2	123	174	427.751	26.387	6.9982	3.91432
549	S3	S27	185.5	197	348	139	3	3	123	114	450.529	26.9089	6.55699	4.13495
550	GN8	S29	194	215	310	137	5	3	123	83	480.942	23.5146	8.33423	5.47943
551	S6	S29	154.5	171	167	108	1	4	123	35	433.05	21.8086	8.4147	6.02355
552	NA	NA	145	154	253	115	6	1	124	187	488.209	17.5634	11.0145	6.3765
555	GN27	S19	148	168	235	126	8	2	124	62	454.602	18.3282	9.57312	6.81737
556	GN56	S28	167	182	251	114	4	4	124	164	433.314	20.0587	9.30406	5.56778
557	S6	S16	152	162	187	102	2	3	126	30	480.846	17.929	11.2034	8.2765
559	GN18	S31	178.5	203	251	127	4	1	127	178	453.883	13.965	11.4414	7.00023
560	GN18	S14	159	174	186	109	9	3	127	175	426.941	14.943	10.869	6.84319
561	S30	S23	185	203	232	119	7	3	129	92	443.885	19.055	9.55265	6.13213
562	S9	S32	159	169	139	100	7	3	130	74	459.851	12.257	12.3128	8.1202
563	GN56	S14	236	258	264	121	8	3	130	167	423.695	16.6486	9.98053	7.2962
564	S3	S27	164	181	195	116	6	4	130	114	446.417	16.5853	10.607	6.7497
565	S21	S8	154	166	196	110	4	1	131	150	418.101	14.8604	10.4384	6.48028
566	S24	S36	138.5	163	174	115	5	1	131	121	484.918	13.1823	12.6722	8.3556
567	S6	S13	194	218	272	117	6	1	131	31	444.58	17.4046	9.94417	8.01927
568	S35	S23	159.5	166	256	103	9	1	131	100	427.291	21.1999	8.04613	6.28627
569	GN18	GN57	198	221	313	133	10	2	131	177	405.003	20.5592	8.41422	5.60029
570	S31	S10	167.5	190	276	125	1	3	131	19	452.396	20.301	9.67165	6.46596
571	S21	S8	178.5	190	234	120	6	3	131	150	468.521	17.0066	10.3961	7.16504
572	NA	NA		188	236	132	5	4	131	187	449.603	10.5951	12.4547	7.21165
573	S24	S1	187	193	271	125	6	4	131	119	442.155	13.2932	11.2156	7.55978
574	S21	X4400	218	239	339	129	10	4	131	147	393.681	21.8468	7.36008	4.70333
575	S4	S12	190	214	230	118	1	1	132	136	430.702	19.9197	8.51409	6.35907
576	GN27	S13	156.5	172	279	131	4	1	132	55	455.777	11.4415	12.7019	7.8679
577	GN27	S10	160.5	183	200	130	7	1	132	56	409.859	12.4663	11.3751	6.3549
578	GN7	S25	181	189	282	122	9	1	132	22	466.257	17.5793	10.4794	8.2678
579	S21	S8	133.5	143	148	111	10	1	132	150	454.407	16.6604	11.2209	7.00755
580	GN7	S25	163	175	254	128	4	2	132	22	457.283	14.8375	10.9736	7.18278
581	S2	S7	191.5	198	276	124	6	3	132	160	458.277	18.2596	10.3019	6.5502
582	GN56	S31	150	164	250	110	1	4	132	170	493.467	9.11125	14.4683	5.84663
583	S11	S32	163.5	179	254	125	4	4	132	66	447.946	12.0448	12.0285	7.6948
584	S2	S28	187.5	199	282	119	7	4	132	156	442.714	19.4253	10.1358	6.49891
585	S3	S1	173.5	183	279	112	9	4	132	111	431.709	21.6913	8.58543	6.99851
586	GN8	S36	160	178	242	127	5	1	133	89	486.158	17.3552	10.7928	6.20315
587	S30	S12	179.5	196	233	117	8	1	133	96	431.083	13.8306	11.1597	6.87999
588	S9	S36	153	167	212	107	6	2	133	81	424.35	16.6119	9.70673	6.30504
589	GN8	S27	156.5	174	237	128	5	3	133	90	417.036	13.6028	10.4472	5.90241
590	GN27	S23	166	177	321	127	6	3	133	60	416.165	14.6957	10.3163	5.5605
591	GN8	S23	191	207	345	134	8	3	133	84	434.173	22.0737	8.60322	4.08391
592	GN18	GN7	180.5	196	268	123	5	4	133	179	453.579	19.952	10.0813	4.98812
594	S27	S14	187	215	265	129	9	1	134	183	442.547	17.8582	9.81957	6.84553
598	GN8	S29	150.5	174	275	123	5	1	135	83	490.864	11.7558	13.1985	8.71719
599	S11	S32	185.5	194	246	116	7	1	135	66	440.985	17.9428	9.84251	7.44741
600	S9	S23	161.5	172	248	119	8	1	135	76	382.029	18.836	7.90247	4.42494
601	S3	S36	193.5	216	329	138	4	2	135	113	459.179	16.6867	10.8398	7.58018
602	S17	S26	149.5	157	218	118	5	2	135	49	487.89	14.8018	11.9259	8.58995
603	GN56	S8	159.5	169	228	113	5	1	136	166	424.343	15.0452	10.3442	6.156
604	S21	S28	142	148	150	98	9	1	136	148	420.336	18.0335	9.73606	6.18923
605	S11	S23	201.5	216	239	123	10	1	136	68	442.24	24.2949	7.61659	6.28654
607	S35	S12	170	188	307	114	9	3	136	104	420.809	14.1027	10.3014	6.06958
608	NA	NA	164.5	176	181	112	2	2	137	188	412.011	19.3897	8.71265	5.7538
609	GN8	S36	170.5	192	297	135	5	2	137	89	474.468	17.7972	10.5405	7.94649
610	S20	S16	155	182	286	128	7	2	137	38	486.295	13.9297	12.4976	7.94675
611	GN18	S6	153.5	173	229	121	1	3	137	180	487.394	11.6488	13.5063	10.2171
612	S9	S5	116	123	137	102	4	3	137	77	487.074	11.6022	13.2389	7.05391
614	GN8	S5	179	210	254	134	1	4	137	85	444.003	18.3183	9.06011	6.42984
615	NA	NA	180.5	192	266	112	8	4	137	187	432.71	13.751	11.0955	6.85086
616	S24	S28	191	196	232	121	2	1	138	124	403.317	21.5556	7.95185	4.50456
617	S9	S5	133	147	162	112	9	1	138	77	429.192	21.5962	8.0272	3.90575
618	S27	S14	214	225	332	133	8	2	138	183	427.053	16.1797	9.41508	6.26766
619	NA	NA	187.5	206	283	115	7	1	140	184	447.925	11.8521	11.6646	8.1135
620	S17	S32	180.5	188	293	107	4	3	140	50	458.182	22.7567	8.39063	4.76745
621	GN56	S28	267	281	305	111	4	4	142	164	393.88	25.6559	6.69096	5.04993
622	GN56	S7	183.5	185	275		5	1	144	168	399.533	15.1281	9.69595	3.57442
623	S2	S14	146.5	151	255	102	7	1	144	159	461.217	13.5312	12.3255	7.2243
624	S9	S12	180	205	218	112	3	2	144	80	404.971	18.0204	8.71556	5.49683
625	GN27	S26	187	195	235	122	8	3	144	57	431.228	12.9165	10.7814	8.91393
626	S7	S16	174.5	197	260	125	6	4	144	8	515.273	11.3674	14.3303	8.82211
627	NA	NA	172.5	191	266	118	5	1	145	186	462.513	13.7895	11.657	7.02761
628	GN57	S25	187.5	202	216	119	1	2	145	11	446.163	22.5851	8.23602	7.75553
629	GN57	S26	160	177	179	106	3	2	145	15	431.643	19.8111	8.86297	5.35085
630	S9	S1	178	184	229	110	6	2	145	79	421.401	16.6222	9.78403	6.35389
632	GN57	S13	166.5	182	241	111	10	2	145	13	438.613	23.1133	7.68187	4.86204
634	S7	S13	111.5	120	137	107	5	3	145	9	466.148	15.7563	11.5123	7.00291
635	GN27	S1	175	185	279	126	10	3	145	63	416.089	13.6013	10.9802	6.39024
636	S8	S16	164	180	191	114	3	4	145	3	475.673	16.6022	11.3466	6.3691
637	GN7	S16	136	137	190	108	5	4	145	23	455.746	17.215	10.1956	7.30572
638	S9	S23	150.5	158	235	103	3	1	146	76	392.381	14.3149	9.56842	5.85526
639	S4	S27	209.5	229	313	135	6	1	146	138	431.435	22.0859	7.51194	4.81329
640	GN8	S29	188.5	209	202	116	7	1	146	83	439.031	25.1536	6.95684	4.99278
641	S4	S28	206.5	224	245	126	8	1	146	140	431.487	15.7499	10.0241	6.32958
642	S4	S8	156	168	239	98	10	1	146	142	441.27	16.2221	10.3813	7.06032
643	S30	S12	153.5	173	233	125	1	2	146	96	491.375	14.879	11.8243	7.66493
644	GN27	S26	189.5	208	251	127	5	2	146	57	415.715	14.7598	10.3059	6.52853
646	GN56	S28	190	207	230	106	10	4	146	164	406.645	18.9438	9.12393	6.93063
647	GN8	S29	194.5	215	282	128	2	1	147	83	446.182	17.1693	9.74404	6.71021
649	S21	GN57	180.5	205	200	110	4	2	147	153	430.741	18.002	9.71244	6.47919
651	S30	X4400	189.5	203	268	119	3	3	147	99	405.492	21.4555	8.24969	4.61583
654	S11	S23	198	209	314	120	3	3	148	68	424.021	17.283	9.30122	5.816
655	S4	S36	185.5	201	257	112	4	1	149	137	451.641	15.3017	10.9238	8.13437
656	S17	S32	172	186	195	120	6	2	149	50	428.737	16.5647	9.54447	7.53104
657	S24	S1	180.5	196	247	119	2	3	149	119	399.015	22.9557	7.55217	5.43055
658	GN27	S23	238	258	291	140	6	3	149	60	384.202	17.4279	9.07756	5.62167
659	GN27	S26	202.5	219	311	141	8	3	149	57	437.691	16.8279	9.9043	5.86207
660	S17	S29	227.5	254	318	131	10	1	150	51	444.366	21.9797	8.52599	5.10206
661	S31	S10	171	180	202	118	1	2	150	19	395.503	17.555	8.8495	4.83482
662	S9	S26	146.5	159	185	101	1	3	150	73	430.153	13.5689	10.9876	6.76199
663	S21	S27	168	189	192	116	3	3	150	146	426.908	17.3448	9.30016	4.67227
664	S11	S23	196	220	175	127	6	1	151	68	404.094	26.4623	6.41457	3.71068
665	S11	S26	191	192	203	118	7	1	151	65	443.169	14.9824	10.9144	7.46786
667	S20	S23	174	206	227	118	4	4	151	44	462.265	17.2744	10.6359	6.40221
668	S7	S10	159.5	191	217	118	9	4	151	10	380.598	18.5535	8.24238	5.57421
669	S35	S36	146	176	281	114	5	1	152	105	487.301	17.7799	10.6568	6.97754
670	S17	S19	173	183	265	111	6	2	153	54	433.388	16.336	10.0345	5.54734
671	S20	S32	190	208	264	105	2	1	154	42	391.767	17.9576	8.70525	6.47645
672	S7	S10	170	179	281	116	8	3	154	10	415.775	17.658	9.04643	6.8009
674	GN56	S7	197	212	270	112	8	3	155	168	423.848	12.9249	11.3415	7.8254
675	S20	S32	181.5	193	213	112	2	2	156	42	459.474	13.9169	12.1289	7.40187
676	S24	S27	178	205	170	128	9	3	156	122	421.574	17.0721	9.29665	5.90542
677	GN57	S16	153.5	168	148	102	5	4	156	12	450.479	17.7093	9.74209	7.07323
678	S17	S10	148	169	251	111	1	1	157	48	404.026	22.6652	7.8987	4.51938
679	GN27	S10	181.5	204	263	118	3	1	157	56	417.277	13.875	10.4625	6.0959
680	GN18	S6	186.5	195	276	116	7	1	157	180	411.102	15.7253	9.72869	6.83422
681	S2	S7	154.5	171	229	117	4	2	157	160	431.057	19.23	9.16037	5.96184
683	GN56	S31	114.5	123	186	102	2	3	157	170	443.711	11.0553	12.1367	7.54065
685	S2	S27	150	176	228	122	3	4	157	154	432.509	12.3032	11.2952	6.28995
686	GN18	GN57	206	218	283	113	5	4	157	177	388.391	23.7622	6.19449	4.14513
687	GN57	S26	191	205	250	132	8	4	157	15	445.647	18.7834	9.49219	6.17919
688	S31	S13	187	201	283	126	5	2	158	18	452.972	22.333	8.00695	5.60753
689	S30	S27	169	191	341	140	2	4	158	98	472.482	16.8348	11.39	6.19652
690	S35	S36	140.5	159	245	116	5	4	158	105	504.157	12.313	13.9102	8.29252
691	GN27	S13	193	208	265	127	7	4	158	55	436.127	18.7044	9.55	5.40508
692	S22	GN13	216.5	222	262	109	9	4	158	133	376.091	21.3176	6.33535	3.79948
693	S24	S27	164.5	177	191	135	1	2	160	122	452.798	28.7753	6.40989	3.99105
694	S3	GN13	195	210	284	123	3	2	160	117	422.038	16.8365	9.50674	6.13233
695	GN7	S26	205	218	264	110	8	2	160	26	452.897	38.1428	4.72739	3.91404
696	S8	S25	198	210	287	126	1	3	160	2	453.176	17.4123	10.3356	6.19345
697	S30	S29	163.5	172	238	108	1	4	160	91	422.675	16.764	9.69784	5.56311
698	S11	S5	190.5	200	272	121	10	4	160	69	442.69	22.4178	8.58504	6.21481
699	S6	S32	188	200	243	118	6	1	161	34	442.117	14.1637	11.5342	7.06047
700	S21	S28	200	214	299	124	10	4	161	148	386.065	24.3458	6.78985	4.818
701	GN27	S29	150.5	174	207	112	1	1	162	59	406.603	16.8565	9.51294	4.91233
703	S27	S14	204.5	224	352	136	7	1	162	183	418.816	21.7876	7.59075	4.41558
705	S9	S29	203.5	226	310	124	3	2	162	75	462.262	18.9808	9.43858	6.09104
706	S20	S25	120	130	221	108	2	3	162	37	462.568	15.1134	11.9182	7.56552
707	S22	S27	214.5	235	328	134	6	3	162	130	416.066	20.1942	8.64026	5.68776
708	S2	S27	176	186	288	127	10	3	162	154	436.29	16.39	10.2359	6.7783
709	S21	S27	192	206	208	124	4	1	163	146	409.325	21.3243	7.86601	6.23784
710	GN7	S32	174	187	349	127	8	1	163	27	445.278	14.2364	11.1482	7.45339
711	S17	S19	153.5	173	210	128	10	1	163	54	442.934	12.6794	11.7884	6.48219
712	S2	GN13	182	194	220	114	7	4	163	157	423.577	15.9227	10.3208	6.52767
714	S24	S28	178.5	183	298	114	3	3	164	124	450.01	20.161	9.26957	7.61837
715	S34	S18	184	203	149	107	6	1	165	182	412.155	15.8426	9.32027	6.31719
717	GN56	S14	219.5	226	216	116	3	2	165	167	404.125	17.1665	9.27453	5.47774
718	GN56	X4400	179	211	247	128	10	2	165	163	445.729	13.3326	11.9029	7.47105
720	S22	S27	147	167	130	100	6	2	166	130	431.07	16.6879	9.84788	6.54713
721	GN7	S32	76	79	157	93	2	4	167	27	521.032	12.4644	14.2194	8.50345
722	S2	S31	156.5	171	188	118	4	1	168	162	473.04	12.0735	12.8743	7.85366
723	S22	S8	209	226	383	129	8	3	168	134	468.092	18.9204	9.73935	7.12684
724	S4	S36	192	217	269	127	2	4	168	137	432.098	18.9361	9.18517	7.19051
725	GN27	S32	135.5	162	137	121	1	1	169	58	436.385	14.4457	10.35	6.7915
726	S31	S13	126	143	195	113	4	1	170	18	494.334	14.3217	12.266	7.35359
727	S14	S21	161	174	259	109	9	1	170	151	412.584	17.0044	9.1044	6.36464
728	S30	S27	161	180	251	112	10	1	170	98	455.099	18.5811	9.64331	7.21561
730	S11	S23	159	173	246	119	4	3	170	68	434.66	22.5465	7.75839	5.53979
731	S24	S36	173	174	221	118	2	4	170	121	460.895	30.5702	6.24867	4.70039
732	S4	S8	199.5	236	218	116	10	4	170	142	450.294	17.387	10.2586	6.89193
733	S35	S1	181	208	297	112	4	1	171	103	420.75	18.8599	8.96304	6.63752
734	GN56	S7	184.5	191	274	106	9	1	171	168	450.476	24.7862	7.82878	6.10128
735	S3	X4400	181	198	253	121	7	2	171	115	407.396	15.929	9.46873	5.06407
736	S4	X4400	147	167	150	101	8	2	171	139	434.522	19.6547	9.35226	6.39877
737	GN7	S10	140	160	176	118	2	3	171	25	475.94	13.2657	12.7877	7.45943
738	GN56	S28	182	182	280	109	3	3	171	164	412.628	23.7201	7.61614	3.95653
739	GN27	S5	170	189	270	121	9	3	171	61	459.371	15.5063	11.0629	7.48895
740	GN7	S26	152	160	240	115	1	4	171	26	462.518	16.4061	10.786	7.62129
741	GN18	S28	216.5	224	325	124	4	4	171	172	456.37	28.5654	7.20985	4.94139
742	S20	S26	103.5	107	160	104	8	4	171	41	460.617	15.7219	11.4165	9.27
743	GN57	S16	111	121	137	101	2	1	172	12	445.003	15.8051	10.443	7.5068
744	S35	S27	136.5	158	200	115	7	1	172	106	469.076	19.4854	9.84725	5.86729
745	GN56	S31	154	165	275	124	1	2	172	170	434.423	11.7394	11.1096	7.5381
746	GN27	S23	164	189	283	137	2	2	172	60	477.479	19.8392	9.57335	6.23528
747	S9	S36	158	165	226	110	3	2	172	81	438.906	13.2693	11.2348	6.70229
748	S7	S21	176	196	280	123	6	2	172	152	452.633	16.0406	10.8255	6.71941
749	GN57	S26	213.5	232	305	121	10	1	172	15	429.792	17.2667	9.73615	6.77821
750	S24	S27	180	197	252	128	10	3	172	122	434.037	21.8126	8.18974	5.87027
751	S21	X4400	150.5	161	241	121	1	4	172	147	435.312	16.0099	10.0586	7.22846
752	S9	S32	140.5	146	207	113	6	4	172	74	484.738	29.5375	6.62619	5.3955
753	GN18	S8	196	202	275	109	1	1	173	174	446.162	20.5505	9.32321	6.29122
754	S6	S29	164.5	191	221	112	3	1	173	35	483.298	16.647	10.4788	7.34655
755	S34	S18	111	122	214	110	10	1	173	182	454.92	18.7727	9.72592	6.93833
756	S21	GN57	201.5	202	245	113	8	2	173	153	424.46	27.9528	5.46694	3.68821
757	S35	S23	133	150	234	110	10	2	173	100	490.59	14.9077	12.2603	8.43937
758	S20	S23	159	179	169	106	1	3	173	44	394.537	19.1227	8.674	4.79872
759	S21	S36	169	189	238	114	8	4	173	145	449.46	15.1437	11.1534	8.18971
760	S2	GN13	140.5	146	215	112	5	2	174	157	421.113	14.7688	10.8947	6.30719
761	S30	X4400	159	169	191	108	8	2	174	99	424.466	19.1981	9.36246	5.53315
763	S17	S26	180	193	272	131	5	3	174	49	453.994	26.811	7.35529	4.59793
764	S21	GN57	190.5	198	231	111	6	4	174	153	407.421	23.0075	7.10534	3.55027
766	S3	S12	200	206	410	132	5	3	175	112	437.377	19.2658	9.23643	7.13683
767	NA	NA	172	199	244	111	7	4	175	185	391.894	23.4846	6.82337	3.86675
768	S6	S23	150	167	174	102	5	1	176	36	404.802	19.7417	8.45045	4.21785
769	S20	S25	143.5	160	168	122	6	1	176	37	497.145	16.0811	11.5864	8.02547
770	S20	S25	169	179	190	111	6	2	176	37	421.553	23.0353	7.66063	5.31226
771	GN56	X4400	181	200	249	125	4	1	177	163	435.196	19.6786	9.23077	6.13353
772	GN18	S8	212.5	233	349	128	3	2	177	174	376.205	23.0356	6.94971	4.36306
773	S6	S29	208.5	236	316	128	5	2	177	35	447.609	17.3322	9.80705	7.0393
774	S20	S32	190.5	210	320	118	3	4	177	42	412.666	14.6639	10.1442	6.83003
775	S35	S1	192.5	227	277	114	4	4	177	103	483.389	13.1794	12.6798	8.65566
776	S17	S26	164	176	166	109	8	4	177	49	490.884	13.1332	12.6675	9.57656
777	NA	NA	201	227	198	111	2	4	181	191	417.19	27.3989	6.48711	3.77278
778	NA	NA	176	195	319	121	4	4	181	191	461.783	23.8171	8.17452	5.99402
